# Supplementary material for: Prevalence of Depression, Suicidality, Alcohol Use Disorder and Associated Factors Among Adults on Antiretroviral Therapy in Namibia
Source: AIDS Behav. 2025 Sep 3;30(1):151–61. doi: 10.1007/s10461-025-04855-z (PMC12815968; doi:10.1007/s10461-025-04855-z)
Supplement: Supplementary file 1 — Supplementary material 1 (XLSX 19.0 kb) [file 10461_2025_4855_MOESM1_ESM.xlsx]

## Sheet: Prevalence
Variables	Category	Not Depressed n(%)	Depressed n(%)	Total n(%)	No Suicidality n(%)	Positive Suicidality n(%)	Total n(%)	No Alcohol Use Disorder n(%)	Alcohol Use Disoder n(%)	Total n(%)
Facility Name	Hakahana clinic	21(100.00)	0(0.00)	21(100.00)	19(90.48)	2(9.52)	21(100.00)	16(76.19)	5(23.81)	21(100.00)
	Katutura Health center	80(86.96)	12(13.04)	92(100.00)	80(86.96)	12(13.04)	92(100.00)	74(80.43)	18(19.57)	92(100.00)
	Katutura Intermediate Hospital	92(96.84)	3(3.16)	95(100.00)	92(96.84)	3(3.16)	95(100.00)	77(81.05)	18(18.95)	95(100.00)
	Khomasdal clinic	23(82.14)	5(17.86)	28(100.00)	12(42.86)	16(57.14)	28(100.00)	13(46.43)	15(53.57)	28(100.00)
	Maxwilili clinic	19(90.48)	2(9.52)	21(100.00)	13(61.90)	8(38.10)	21(100.00)	16(76.19)	5(23.81)	21(100.00)
	Okuryangava clinic	68(91.89)	6(8.11)	74(100.00)	58(78.38)	16(21.62)	74(100.00)	56(75.68)	18(24.32)	74(100.00)
	Otjomuise clinic	16(100.00)	0(0.00)	16(100.00)	8(50.00)	8(50.00)	16(100.00)	6(37.50)	10(62.50)	16(100.00)
	Robert Mugabe clinic	47(94.00)	3(6.00)	50(100.00)	31(62.00)	19(38.00)	50(100.00)	43(86.00)	7(14.00)	50(100.00)
	Wanahenda clinic	3(100.00)	0(0.00)	3(100.00)	3(100.00)	0(0.00)	3(100.00)	3(100.00)	0(0.00)	3(100.00)
Sex	Female	241(90.26)	26(9.74)	267(100.00)	201(75.28)	66(24.72)	267(100.00)	218(81.65)	49(18.35)	267(100.00)
	Male	128(96.24)	5(3.76)	133(100.00)	115(86.47)	18(13.53)	133(100.00)	86(64.66)	47(35.34)	133(100.00)
Marital Status	Married	86(95.56)	4(4.44)	90(100.00)	73(81.11)	17(18.89)	90(100.00)	74(82.22)	16(17.78)	90(100.00)
	Unmarried	283(91.29)	27(8.71)	310(100.00)	243(78.39)	67(21.61)	310(100.00)	230(74.19)	80(25.81)	310(100.00)
Age Group	18-24	53(92.98)	4(7.02)	57(100.00)	48(84.21)	9(15.79)	57(100.00)	45(78.95)	12(21.05)	57(100.00)
	25-49	265(92.01)	23(7.99)	288(100.00)	222(77.08)	66(22.92)	288(100.00)	216(75.00)	72(25.00)	288(100.00)
	50+	51(92.73)	4(7.27)	55(100.00)	46(83.64)	9(16.36)	55(100.00)	43(78.18)	12(21.82)	55(100.00)
Income Category	<10,000	154(95.65)	7(4.35)	161(100.00)	129(80.12)	32(19.88)	161(100.00)	124(77.02)	37(22.98)	161(100.00)
	10,000+	22(88.00)	3(12.00)	25(100.00)	18(72.00)	7(28.00)	25(100.00)	17(68.00)	8(32.00)	25(100.00)
Education	Primary Education or lower	56(91.80)	5(8.20)	61(100.00)	52(85.25)	9(14.75)	61(100.00)	47(77.05)	14(22.95)	61(100.00)
	Secondary Education or higher	308(92.22)	26(7.78)	334(100.00)	259(77.54)	75(22.46)	334(100.00)	253(75.75)	81(24.25)	334(100.00)
Employed	No	192(90.57)	20(9.43)	212(100.00)	168(79.25)	44(20.75)	212(100.00)	162(76.42)	50(23.58)	212(100.00)
	Yes	176(94.62)	10(5.38)	186(100.00)	147(79.03)	39(20.97)	186(100.00)	141(75.81)	45(24.19)	186(100.00)
ART Duration	<1 year	18(90.00)	2(10.00)	20(100.00)	16(80.00)	4(20.00)	20(100.00)	15(75.00)	5(25.00)	20(100.00)
	1-5 years	96(94.12)	6(5.88)	102(100.00)	86(84.31)	16(15.69)	102(100.00)	74(72.55)	28(27.45)	102(100.00)
	>5 years	252(91.64)	23(8.36)	275(100.00)	211(76.73)	64(23.27)	275(100.00)	213(77.45)	62(22.55)	275(100.00)

## Sheet: LR-Depression
	Unadjusted				Adjusted
	cOR	p-value	[95% Conf	Interval]	aOR	p-value	[95% Conf	Interval]
Ref: Females
Male	0.362	0.042*	0.136	0.966	0.403	0.091	0.141	1.156
Ref: 18-24 years
25-49 years	1.15	0.804	0.382	3.462
50+ year	1.039	0.958	0.247	4.378
Ref: Unmarried
Married	0.488	0.191	0.166	1.432
Ref: Primary Education or lower
Secondary Education or higher	0.945	0.912	0.348	2.566
Ref: No
Yes	0.545	0.131	0.249	1.197
Ref: < 10,000
10,000+	3	0.131	0.722	12.466
Ref: < 1 year
1-5 years	0.563	0.501	0.105	3.011
>5 years	0.821	0.8	0.179	3.763
Ref: No alcohol Use Disoder
Alcohol Use Disoder	2.489	0.018*	1.171	5.29	2.107	0.082	0.91	4.878
Ref: No Suicidality
Positive Suicidality	10.2	<0.000*	4.581	22.709	8.28	<0.000*	3.644	18.815
	*statistically significant at 5%

## Sheet: LR-Suicide
	Unadjusted				Adjusted
	cOR	p-value	[95% Conf	Interval]	aOR	p-value	[95% Conf	Interval]
Ref: Females
Male	0.477	0.011*	0.27	0.842	0.447	0.011*	0.24	0.831
Ref: 18-24 years
25-49 years	1.586	0.236	0.739	3.401
50+ year	1.043	0.934	0.381	2.861
Ref: Unmarried
Married	0.845	0.577	0.467	1.528
Ref: Primary Education or lower
Secondary Education or higher	1.673	0.18	0.788	3.552
Ref: No
Yes	1.013	0.958	0.624	1.645
Ref: < 10,000
10,000+	1.568	0.356	0.603	4.074
Ref: < 1 year
1-5 years	0.744	0.635	0.22	2.517
>5 years	1.213	0.738	0.392	3.759
Ref: Not depressed
Depressed	10.2	<0.000*	4.581	22.709	8.283	<0.000*	3.644	18.828
Ref: No Alcohol Use Disoder
Alcohol Use Disoder	2.259	0.002*	1.342	3.801	2.393	0.003*	1.337	4.285

## Sheet: LR-Alcohol
	Unadjusted				Adjusted
	cOR	p-value	95% CI		aOR	p-value	95% CI
Ref: Females
Male	2.431	<0.000*	1.517	3.897	2.995	<0.000*	1.816	4.938
Ref: 18-24 years
25-49 years	1.25	0.526	0.627	2.493
50+ year	1.047	0.921	0.424	2.581
Ref: Unmarried
Married	0.622	0.119	0.342	1.13
Ref: Primary Education or lower
Secondary Education or higher	1.075	0.827	0.563	2.053
Ref: Employment No
Yes	1.034	0.887	0.652	1.641
Ref: < 10,000
10,000+	1.577	0.33	0.63	3.946
Ref: ART< 1 year
1-5 years	1.135	0.822	0.377	3.416
>5 years	0.873	0.8	0.305	2.498
Ref: Not depressed
Depressed	2.489	0.018*	1.171	5.29	2.106	0.081	0.913	4.859
Ref: No Suicidality
Positive Suicidality	2.259	0.002*	1.342	3.801	2.394	0.003*	1.337	4.286
